# Supplementary material for: An interactive AI-driven platform for fish age reading
Source: PLoS One. 2024 Nov 18;19(11):e0313934. doi: 10.1371/journal.pone.0313934 (PMC11573220; doi:10.1371/journal.pone.0313934)
Supplement: S1 File — (ZIP) [file pone.0313934.s003.zip]

Archive with 4 entries (3 files):
- USER_MANUAL/
- USER_MANUAL/UserManual_AdvancedAI.pdf
- USER_MANUAL/UserManual_BasicAI.pdf
- USER_MANUAL/UserManual_DataPreparation.pdf
